# Supplementary material for: Use of Prescribed and Non-Prescribed Treatments for Cluster Headache in a Swedish Cohort
Source: Brain Sci. 2024 Mar 31;14(4):348. doi: 10.3390/brainsci14040348 (PMC11048603; doi:10.3390/brainsci14040348)
Supplement: Supplementary file 1 [file brainsci-14-00348-s001.zip]

Archive with 1 entries (1 files):
- brainsci-2894836-supplementary.pdf
